# Supplementary material for: A comparative analysis of library prep approaches for sequencing low input translatome samples
Source: BMC Genomics. 2018 Sep 21;19:696. doi: 10.1186/s12864-018-5066-2 (PMC6151020; doi:10.1186/s12864-018-5066-2)
Supplement: Supplementary file 1 — Table S1. Library preparation performed in this study. Table S2 Gene list with RPKM greater than 10,000. Table S3 Median of genes from unique and shared regions of Venn diagram. Table S4 Spearman correlation coefficients between different profiles. (XLSX 28 kb) [file 12864_2018_5066_MOESM1_ESM.xlsx]

## Sheet: Table S1
Table S1 Library preparation performed in this study
	Illumina TruSeq® RNA sample preparation v2	NEBNext® Ultra™ Directional RNA Library Prep Kit for Illumina	Nugen Ovation® RNAseq System v2	TaKaRa SMARTer® Stranded Total RNA-Seq Kit-Pico Input Mammalian User	TaKaRa’s SMART-Seq v4 Ultra Low Input RNA Kit
Manufacturer minimal amount	100ng	100ng	0.5ng	0.25 ng	10 pg
Amount used in this study	4ng/70ng	4 ng	4 ng	4 ng	250pg/4ng
polyA RNA selection before cDNA synthesis	Yes	Yes	No	No	No
cDNA synthesis	Random primers	Random primers	Oligo dT and semi-random primer	Random primer	SMART CDS primer II A
Size selection	No/Yes	Yes	Yes	No	Yes
Library PCR cycles	22/19 (for 4ng/70ng)	22	8	15	11
Strand specific	No	Yes	No	Yes	No
Fragmentation method	heat, Chemical *	heat,Chemical	Shear	Heat	enzymetic
chemical: NaOH, heat: 95oC

## Sheet: Table S2
Table S2
Gene list with RPKM>10000
Kit	IP		Input
	Genes with RPKM>10000	Gene_name	Genes with RPKM>10000	Gene_name
SMTer	mt-Rnr1	mitochondrially encoded 12S rRNA [Source:MGI Symbol;Acc:MGI:102493]	mt-Rnr1	mitochondrially encoded 12S rRNA [Source:MGI Symbol;Acc:MGI:102493]
	mt-Tv	mitochondrially encoded tRNA valine [Source:MGI Symbol;Acc:MGI:102472]	mt-Tv	mitochondrially encoded tRNA valine [Source:MGI Symbol;Acc:MGI:102472]
	mt-Rnr2	mitochondrially encoded 16S rRNA [Source:MGI Symbol;Acc:MGI:102492]	mt-Rnr2	mitochondrially encoded 16S rRNA [Source:MGI Symbol;Acc:MGI:102492]
	Gm23935	predicted gene, 23935 [Source:MGI Symbol;Acc:MGI:5453712]	Gm23935	predicted gene, 23935 [Source:MGI Symbol;Acc:MGI:5453712]
	Gm24270	predicted gene, 24270 [Source:MGI Symbol;Acc:MGI:5454047]	Gm24270	predicted gene, 24270 [Source:MGI Symbol;Acc:MGI:5454047]
	Gm24245	predicted gene, 24245 [Source:MGI Symbol;Acc:MGI:5454022]	Gm24245	predicted gene, 24245 [Source:MGI Symbol;Acc:MGI:5454022]
	Gm25911	predicted gene, 25911 [Source:MGI Symbol;Acc:MGI:5455688]	Gm25911	predicted gene, 25911 [Source:MGI Symbol;Acc:MGI:5455688]
	Gm24187	predicted gene, 24187 [Source:MGI Symbol;Acc:MGI:5453964]	Gm24187	predicted gene, 24187 [Source:MGI Symbol;Acc:MGI:5453964]
	Rn7s6	7S RNA 6 [Source:MGI Symbol;Acc:MGI:97956]	Gm22179	7S RNA 6 [Source:MGI Symbol;Acc:MGI:97956]
	Gm42418	predicted gene, 42418 [Source:MGI Symbol;Acc:MGI:5649005]	Yam1	predicted gene, 42418 [Source:MGI Symbol;Acc:MGI:5649005]
	Rn7s1	7S RNA 1 [Source:MGI Symbol;Acc:MGI:97950]	Mir6236	microRNA 6236 [Source:MGI Symbol;Acc:MGI:5530929]
	Rn7s2	7S RNA 2 [Source:MGI Symbol;Acc:MGI:97953]	Gm22405	7S RNA 1 [Source:MGI Symbol;Acc:MGI:97950]
	Mir6236	microRNA 6236 [Source:MGI Symbol;Acc:MGI:5530929]	Gm26191	7S RNA 2 [Source:MGI Symbol;Acc:MGI:97953]
SMTseq0.25	Apoa2	apolipoprotein A-II [Source:MGI Symbol;Acc:MGI:88050]	Apoa2	apolipoprotein A-II [Source:MGI Symbol;Acc:MGI:88050]
	mt-Ts1	mitochondrially encoded tRNA serine 1 [Source:MGI Symbol;Acc:MGI:102475]	mt-Ts1	mitochondrially encoded tRNA serine 1 [Source:MGI Symbol;Acc:MGI:102475]
	Gm22133	predicted gene, 22133 [Source:MGI Symbol;Acc:MGI:5451910]	Gm22133	predicted gene, 22133 [Source:MGI Symbol;Acc:MGI:5451910]
SMTseq4	mt-Ts1	mitochondrially encoded tRNA serine 1 [Source:MGI Symbol;Acc:MGI:102475]	Apoa2	apolipoprotein A-II [Source:MGI Symbol;Acc:MGI:88050]
	Gm22133	predicted gene, 22133 [Source:MGI Symbol;Acc:MGI:5451910]	mt-Ts1	mitochondrially encoded tRNA serine 1 [Source:MGI Symbol;Acc:MGI:102475]
	Apoa2	apolipoprotein A-II [Source:MGI Symbol;Acc:MGI:88050]	Gm22133	predicted gene, 22133 [Source:MGI Symbol;Acc:MGI:5451910]
NEB	Gm23935	predicted gene, 23935 [Source:MGI Symbol;Acc:MGI:5453712]	Gm23935	predicted gene, 23935 [Source:MGI Symbol;Acc:MGI:5453712]
	Gm24270	predicted gene, 24270 [Source:MGI Symbol;Acc:MGI:5454047]	Gm24270	predicted gene, 24270 [Source:MGI Symbol;Acc:MGI:5454047]
	Gm42418	predicted gene, 42418 [Source:MGI Symbol;Acc:MGI:5649005]	Yam1	predicted gene, 42418 [Source:MGI Symbol;Acc:MGI:5649005]
	Mir6236	microRNA 6236 [Source:MGI Symbol;Acc:MGI:5530929]	Mir6236	microRNA 6236 [Source:MGI Symbol;Acc:MGI:5530929]
NuG	mt-Rnr1	mitochondrially encoded 12S rRNA [Source:MGI Symbol;Acc:MGI:102493]	mt-Rnr1	mitochondrially encoded 12S rRNA [Source:MGI Symbol;Acc:MGI:102493]
	mt-Rnr2	mitochondrially encoded 16S rRNA [Source:MGI Symbol;Acc:MGI:102492]	mt-Rnr2	mitochondrially encoded 16S rRNA [Source:MGI Symbol;Acc:MGI:102492]
	mt-Co1	mitochondrially encoded cytochrome c oxidase I [Source:MGI Symbol;Acc:MGI:102504]	mt-Co1	mitochondrially encoded cytochrome c oxidase I [Source:MGI Symbol;Acc:MGI:102504]
	Gm23935	predicted gene, 23935 [Source:MGI Symbol;Acc:MGI:5453712]	mt-Atp6	mitochondrially encoded ATP synthase 6 [Source:MGI Symbol;Acc:MGI:99927]
	Gm24270	predicted gene, 24270 [Source:MGI Symbol;Acc:MGI:5454047]	Gm23935	predicted gene, 23935 [Source:MGI Symbol;Acc:MGI:5453712]
	Gm42418	predicted gene, 42418 [Source:MGI Symbol;Acc:MGI:5649005]	Gm24270	predicted gene, 24270 [Source:MGI Symbol;Acc:MGI:5454047]
	Gm29216	predicted gene 29216 [Source:MGI Symbol;Acc:MGI:5579922]	Yam1	predicted gene, 42418 [Source:MGI Symbol;Acc:MGI:5649005]
	mt-Atp6	mitochondrially encoded ATP synthase 6 [Source:MGI Symbol;Acc:MGI:99927]	Gm10925	predicted gene 10925 [Source:MGI Symbol;Acc:MGI:3809095]
	Gm10925	predicted gene 10925 [Source:MGI Symbol;Acc:MGI:3809095]	Gm29216	predicted gene 29216 [Source:MGI Symbol;Acc:MGI:5579922]
Tru4	mt-Co1	mitochondrially encoded cytochrome c oxidase I [Source:MGI Symbol;Acc:MGI:102504]	mt-Co1	mitochondrially encoded cytochrome c oxidase I [Source:MGI Symbol;Acc:MGI:102504]
	mt-Ts1	mitochondrially encoded tRNA serine 1 [Source:MGI Symbol;Acc:MGI:102475]	mt-Ts1	mitochondrially encoded tRNA serine 1 [Source:MGI Symbol;Acc:MGI:102475]
	mt-Co2	mitochondrially encoded cytochrome c oxidase II [Source:MGI Symbol;Acc:MGI:102503]	mt-Co2	mitochondrially encoded cytochrome c oxidase II [Source:MGI Symbol;Acc:MGI:102503]
	mt-Atp8	mitochondrially encoded ATP synthase 8 [Source:MGI Symbol;Acc:MGI:99926]	mt-Atp8	mitochondrially encoded ATP synthase 8 [Source:MGI Symbol;Acc:MGI:99926]
	mt-Atp6	mitochondrially encoded ATP synthase 6 [Source:MGI Symbol;Acc:MGI:99927]	mt-Atp6	mitochondrially encoded ATP synthase 6 [Source:MGI Symbol;Acc:MGI:99927]
	Gm23935	predicted gene, 23935 [Source:MGI Symbol;Acc:MGI:5453712]	Gm23935	predicted gene, 23935 [Source:MGI Symbol;Acc:MGI:5453712]
	Gm42418	predicted gene, 42418 [Source:MGI Symbol;Acc:MGI:5649005]	Yam1	predicted gene, 42418 [Source:MGI Symbol;Acc:MGI:5649005]
	Gm10925	predicted gene 10925 [Source:MGI Symbol;Acc:MGI:3809095]	Gm10925	predicted gene 10925 [Source:MGI Symbol;Acc:MGI:3809095]
	Gm29216	predicted gene 29216 [Source:MGI Symbol;Acc:MGI:5579922]	Gm29216	predicted gene 29216 [Source:MGI Symbol;Acc:MGI:5579922]
	Gm28661	predicted gene 28661 [Source:MGI Symbol;Acc:MGI:5579367]	Gm28661	predicted gene 28661 [Source:MGI Symbol;Acc:MGI:5579367]
Tru70	mt-Ts1	mitochondrially encoded tRNA serine 1 [Source:MGI Symbol;Acc:MGI:102475]	mt-Co1	mitochondrially encoded cytochrome c oxidase I [Source:MGI Symbol;Acc:MGI:102504]
	Gm42418	predicted gene, 42418 [Source:MGI Symbol;Acc:MGI:5649005]	mt-Ts1	mitochondrially encoded tRNA serine 1 [Source:MGI Symbol;Acc:MGI:102475]
	Gm29216	predicted gene 29216 [Source:MGI Symbol;Acc:MGI:5579922]	mt-Co2	mitochondrially encoded cytochrome c oxidase II [Source:MGI Symbol;Acc:MGI:102503]
	mt-Co1	mitochondrially encoded cytochrome c oxidase I [Source:MGI Symbol;Acc:MGI:102504]	Yam1	predicted gene, 42418 [Source:MGI Symbol;Acc:MGI:5649005]
	mt-Co2	mitochondrially encoded cytochrome c oxidase II [Source:MGI Symbol;Acc:MGI:102503]	Gm29216	predicted gene 29216 [Source:MGI Symbol;Acc:MGI:5579922]
	Gm28661	predicted gene 28661 [Source:MGI Symbol;Acc:MGI:5579367]	Gm28661	predicted gene 28661 [Source:MGI Symbol;Acc:MGI:5579367]

## Sheet: Table S3
Table S3
Median of genes of unique regions of Venn diagram
Sample type	Venn diagram 1	median	Venn diagram 2	median	Venn diagram 2	median
Input	SMTer	8.36892	SMTseq0.25	0.0712566	SMTseq4	0.0613744
	NEB	0.326496	NEB	1.16083	NEB	1.21088
	NuG	0.264944	NuG	0.264555	NuG	0.254207
	Tru4	0.0899828	Tru4	0.0854492	Tru4	0.0752432
	Tru70	0.188954	Tru70	0.22676	Tru70	0.17131
IP	SMTer	9.80278	SMTseq0.25	0.159237	SMTseq4	0.108267
	NEB	0.898351	NEB	1.75036	NEB	1.98184
	NuG	0.581926	NuG	0.595841	NuG	0.507802
	Tru4	0.158784	Tru4	0.150766	Tru4	0.117914
	Tru70	0.472772	Tru70	0.55835	Tru70	0.429304

## Sheet: Table S4
Table S4
Spearman correlation coefficients
		Input							IP
		NEB	NuG	SMTer	Tru4	Tru70	SMTseq4	SMTseq0.25	NEB	NuG	SMTer	Tru4	Tru70	SMTseq4	SMTseq0.25
Input	NEB	0.918 ± 0.059	0.84 ± 0.016	0.524 ± 0.005	0.887 ± 0.018	0.889 ± 0.017	0.873 ± 0.017	0.868 ± 0.015	0.81 ± 0.028	0.781 ± 0.02	0.472 ± 0.015	0.83 ± 0.02	0.826 ± 0.019	0.821 ± 0.02	0.815 ± 0.018
	NuG	0.84 ± 0.016	0.954 ± 0.033	0.488 ± 0.006	0.903 ± 0.003	0.886 ± 0.002	0.882 ± 0.004	0.866 ± 0.004	0.782 ± 0.026	0.886 ± 0.007	0.447 ± 0.015	0.846 ± 0.006	0.823 ± 0.007	0.849 ± 0.006	0.832 ± 0.006
	SMTer	0.524 ± 0.005	0.488 ± 0.006	0.808 ± 0.136	0.5 ± 0.004	0.494 ± 0.005	0.472 ± 0.006	0.473 ± 0.006	0.486 ± 0.006	0.449 ± 0.003	0.687 ± 0.025	0.455 ± 0.006	0.453 ± 0.004	0.441 ± 0.004	0.443 ± 0.003
	Tru4	0.887 ± 0.018	0.903 ± 0.003	0.5 ± 0.004	0.982 ± 0.013	0.958 ± 0.002	0.943 ± 0.002	0.923 ± 0.004	0.822 ± 0.032	0.849 ± 0.004	0.449 ± 0.015	0.909 ± 0.007	0.885 ± 0.008	0.888 ± 0.002	0.867 ± 0.003
	Tru70	0.889 ± 0.017	0.886 ± 0.002	0.494 ± 0.005	0.958 ± 0.002	0.97 ± 0.021	0.932 ± 0.003	0.919 ± 0.004	0.82 ± 0.031	0.826 ± 0.004	0.442 ± 0.014	0.894 ± 0.005	0.884 ± 0.007	0.873 ± 0.003	0.858 ± 0.003
	SMTseq4	0.873 ± 0.017	0.882 ± 0.004	0.472 ± 0.006	0.943 ± 0.002	0.932 ± 0.003	0.981 ± 0.014	0.952 ± 0.004	0.803 ± 0.032	0.822 ± 0.005	0.412 ± 0.015	0.879 ± 0.005	0.861 ± 0.007	0.906 ± 0.004	0.883 ± 0.003
	SMTseq0.25	0.868 ± 0.015	0.866 ± 0.004	0.473 ± 0.006	0.923 ± 0.004	0.919 ± 0.004	0.952 ± 0.004	0.96 ± 0.028	0.793 ± 0.029	0.797 ± 0.007	0.411 ± 0.014	0.857 ± 0.006	0.845 ± 0.006	0.882 ± 0.006	0.867 ± 0.004
IP	NEB	0.81 ± 0.028	0.782 ± 0.026	0.486 ± 0.006	0.822 ± 0.032	0.82 ± 0.031	0.803 ± 0.032	0.793 ± 0.029	0.901 ± 0.071	0.818 ± 0.032	0.501 ± 0.015	0.874 ± 0.034	0.87 ± 0.032	0.859 ± 0.034	0.854 ± 0.031
	NuG	0.781 ± 0.02	0.886 ± 0.007	0.449 ± 0.003	0.849 ± 0.004	0.826 ± 0.004	0.822 ± 0.005	0.797 ± 0.007	0.818 ± 0.032	0.961 ± 0.028	0.471 ± 0.016	0.892 ± 0.01	0.864 ± 0.013	0.89 ± 0.004	0.87 ± 0.005
	SMTer	0.472 ± 0.015	0.447 ± 0.015	0.687 ± 0.025	0.449 ± 0.015	0.442 ± 0.014	0.412 ± 0.015	0.411 ± 0.014	0.501 ± 0.015	0.471 ± 0.016	0.828 ± 0.123	0.466 ± 0.016	0.464 ± 0.015	0.445 ± 0.013	0.447 ± 0.013
	Tru4	0.83 ± 0.02	0.846 ± 0.006	0.455 ± 0.006	0.909 ± 0.007	0.894 ± 0.005	0.879 ± 0.005	0.857 ± 0.006	0.874 ± 0.034	0.892 ± 0.01	0.466 ± 0.016	0.977 ± 0.017	0.946 ± 0.01	0.943 ± 0.005	0.923 ± 0.004
	Tru70	0.826 ± 0.019	0.823 ± 0.007	0.453 ± 0.004	0.885 ± 0.008	0.884 ± 0.007	0.861 ± 0.007	0.845 ± 0.006	0.87 ± 0.032	0.864 ± 0.013	0.464 ± 0.015	0.946 ± 0.01	0.959 ± 0.03	0.92 ± 0.008	0.908 ± 0.006
	SMTseq4	0.821 ± 0.02	0.849 ± 0.006	0.441 ± 0.004	0.888 ± 0.002	0.873 ± 0.003	0.906 ± 0.004	0.882 ± 0.006	0.859 ± 0.034	0.89 ± 0.004	0.445 ± 0.013	0.943 ± 0.005	0.92 ± 0.008	0.981 ± 0.014	0.949 ± 0.005
	SMTseq0.25	0.815 ± 0.018	0.832 ± 0.006	0.443 ± 0.003	0.867 ± 0.003	0.858 ± 0.003	0.883 ± 0.003	0.867 ± 0.004	0.854 ± 0.031	0.87 ± 0.005	0.447 ± 0.013	0.923 ± 0.004	0.908 ± 0.006	0.949 ± 0.005	0.954 ± 0.032
